# Supplementary material for: Biotin Transport-Targeting Polysaccharide-Modified PAMAM G3 Dendrimer as System Delivering α-Mangostin into Cancer Cells and C. elegans Worms
Source: Int J Mol Sci. 2021 Nov 29;22(23):12925. doi: 10.3390/ijms222312925 (PMC8657743; doi:10.3390/ijms222312925)
Supplement: Supplementary file 1 [file ijms-22-12925-s001.zip]

Archive with 1 entries (1 files):
- ijms-1456323-supplementary.pdf
